# Supplementary material for: Optimization of Bio-Based Polyurethane Elastic Nanofibrous Membrane via Electrospinning for Waterproof and Breathable Applications
Source: Polymers (Basel). 2025 Feb 13;17(4):486. doi: 10.3390/polym17040486 (PMC11859813; doi:10.3390/polym17040486)
Supplement: Supplementary file 1 [file polymers-17-00486-s001.zip]

Archive with 1 entries (1 files):
- polymers-3403181-supplementary.pdf
